# Supplementary material for: Rheological Characterization of Lemon Oil-Loaded Eucerin Cream and Aquaphor Ointment
Source: Pharmaceuticals (Basel). 2025 Dec 2;18(12):1838. doi: 10.3390/ph18121838 (PMC12735537; doi:10.3390/ph18121838)
Supplement: Supplementary file 1 [file pharmaceuticals-18-01838-s001.zip]

Archive with 1 entries (1 files):
- pharmaceuticals-4010902-supplementary.pdf
